# Supplementary material for: Real-Time EEG-Derived Amygdala Neurofeedback for Post-Traumatic Stress Disorder: A Clinical Case Series
Source: J Clin Med. 2026 Mar 11;15(6):2122. doi: 10.3390/jcm15062122 (PMC13026192; doi:10.3390/jcm15062122)
Supplement: Supplementary file 1 [file jcm-15-02122-s001.zip]

Archive with 1 entries (1 files):
- jcm-4166912-supplementary.pdf
